# Supplementary material for: QTL Identification for Stem Fiber, Strength and Rot Resistance in a DH Population from an Alien Introgression of Brassica napus
Source: Plants (Basel). 2022 Jan 29;11(3):373. doi: 10.3390/plants11030373 (PMC8840419; doi:10.3390/plants11030373)
Supplement: Supplementary file 1 [file plants-11-00373-s001.zip]

Archive with 5 entries (5 files):
- Supplementary Table S1. The broad-sense heritabilities of ADL, Cel, Hem, SG, BF, F, and SSR in this study.xlsx
- Supplementary Table S2. Correlations between ADL, Cel, Hem, SG, BF, F, and SSR, based on the BLUE data..xlsx
- Supplementary Table S3. List of the candidate genes in this study.xlsx
- Supplementary Table S4. Comparative analysis of the QTL identified in the present and previous studies based on the B. napus genome sequences..xlsx
- Supplementary Table S5. Summary of the environments where the parents and DH population were grown.xlsx
