# Supplementary material for: QTL Identification for Stem Fiber, Strength and Rot Resistance in a DH Population from an Alien Introgression of Brassica napus
Source: Plants (Basel). 2022 Jan 29;11(3):373. doi: 10.3390/plants11030373 (PMC8840419; doi:10.3390/plants11030373)
Supplement: Supplementary file 1 [file plants-11-00373-s001.zip › Supplementary Table S1. The broad-sense heritabilities of ADL, Cel, Hem, SG, BF, F, and SSR in this study.xlsx]

## Sheet: Supplementary Table S1
Supplementary Table S1. The broad-sense heritabilities of ADL, Cel, Hem, SG, BF, F, and SSR in this study
	ADL	Cel	Hem	F	BF	SG	SSR
variance（Line）	0.3352	1.4328	0.5875	0.02053	553.5	0.005127	0.922
variance（Line：Loc）	0.3483	0.4679	1.583e-12	0.01605	302.42	0.01558	1.641
No. of environments	4	4	4	4	4	4	4
variance（Line：year）	0.1192	0.3394	0.1231	0.00526	30.27	0.0007241	0
variance（residual）	0.4626	1.3474	0.8836	0.08547	1382.54	2e-06	1.257
No. of replications	2	2	2	2	2	2	2
h2	0.657384	0.794654	0.806203	0.561831	0.683764	0.557084	0.619052
