# Supplementary material for: QTL Identification for Stem Fiber, Strength and Rot Resistance in a DH Population from an Alien Introgression of Brassica napus
Source: Plants (Basel). 2022 Jan 29;11(3):373. doi: 10.3390/plants11030373 (PMC8840419; doi:10.3390/plants11030373)
Supplement: Supplementary file 1 [file plants-11-00373-s001.zip › Supplementary Table S2. Correlations between ADL, Cel, Hem, SG, BF, F, and SSR, based on the BLUE data..xlsx]

## Sheet: Supplementary Table S2
Supplementary Table S2. Correlations between ADL, Cel, Hem, SG, BF, F, and SSR, based on the BLUE data.
		ADL	Cel	Hem	SG	BF	F
	Cel	-0.16*
	Hem	0	0.43***
	SG	-0.29***	-0.16**	-0.32***
	BF	0.1	-0.33***	-0.14	-0.17*
	F	0.25***	-0.39***	-0.01	-0.32***	0.79***
	SSR	-0.04	0.32***	0.16*	0.18*	-0.32***	-0.38***
