# Supplementary material for: QTL Identification for Stem Fiber, Strength and Rot Resistance in a DH Population from an Alien Introgression of Brassica napus
Source: Plants (Basel). 2022 Jan 29;11(3):373. doi: 10.3390/plants11030373 (PMC8840419; doi:10.3390/plants11030373)
Supplement: Supplementary file 1 [file plants-11-00373-s001.zip › Supplementary Table S4. Comparative analysis of the QTL identified in the present and previous studies based on the B. napus genome sequences..xlsx]

## Sheet: Supplementary Table S4
Supplementary Table S4. Comparative analysis of the QTL identified in the present and previous studies based on the B. napus genome sequences.
Trait	Consensus QTL
	QTLa	Chr.b	SNP markers	PI (kb)c	R2 (%)	References d
ADL		A01	Bn-scaff_15838_1-p767750	0,693	5.35	(Wei et al 2017)
		A01	Bn-A01-p1456256	1052	6.08	(Wei et al 2017)
	cqADL.A01-1	A01		3,928-4,027	6.8679
		A03	Bn-A03-p4352837	3885	4.96	(Wei et al 2017)
		A03	Bn-scaff_15705_3-p436986	20918	4.34	(Wei et al 2017)
	cqADL.A09-1	A09		5,038-6,244	14.2697
	cqADL.A09-2	A09		9,254-10,122	5.5843
		C01	Bn-scaff_15838_1-p740881	1177	5.66	(Wei et al 2017)
		C01	Bn-scaff_15838_1-p2018342	2386	5.1	(Wei et al 2017)
		C02	Bn-scaff_16485_1-p1707073	29606	6.91	(Wei et al 2017)
	cqADL.C03-1	C03		1,378-2,930	9.1548
	cqADL.C03-2	C03		21,514-21,931	10.5712
	cqADL.C09-1	C09		32,543-34,424	9.2632
	cqADL.C09-2	C09		43,321-43,705	10.4837
	cqADL.C09-3	C09		45,206-45,833	16.5727
	cqADL.C09-4	C09		45,832-46,749	7.6901
Cel	cqCel.A08-1	A08		12,328-13,217	7.6315
	cqCel.A10-1	A10		14,613-14,735	4.8478
	cqCel.C02-1	C02		43,090-45,788	5.1262
	cqCel.C04-1	C04		0-369	10.0097
	cqCel.C06-1	C06		19,870-20,407	12.0883
	cqCel.C06-2	C06		28,297-33,676	9.2784
	cqCel.C09-1	C09		44,583-45,206	8.3885
	cqCel.C09-2	C09		45,206-45,833	7.2136
Hem	cqHem.A01-1	A01		2,254-2,401	10.6211
	cqHem.A03-1	A03		5,031-5,777	8.8021
	cqHem.A07-1	A07		18,917-19,528	12.9556
	cqHem.A09-1	A09		6,244-9,008	6.128
SG	cqSG.A03-1	A03		4,872-5,163	5.6476
		A03	Bn-A03-p7500107	6798	9.3	(Wei et al 2017)
		A03	Bn-A03-p7631177	6932	7.33	(Wei et al 2017)
		A03	Bn-A03-p7643795	6945	10.2	(Wei et al 2017)
		A03	Bn-A03-p7688578	6987	7.97	(Wei et al 2017)
		A03	Bn-A03-p15675871	14735	7	(Wei et al 2017)
		A03	Bn-A03-p18376493	17376	8.53	(Wei et al 2017)
		A03	Bn-A03-p19753470	18718	8.62	(Wei et al 2017)
	cqSG.A06-1	A06		3,231-3,733	4.4022
		A06	Bn-A06-p16994210	18408	8.04	(Wei et al 2017)
		A07	Bn-A07-p9841369	11117	7.88	(Wei et al 2017)
	cqSG.A07-1	A07		15,704-15,964	27.1813
	cqSG.C01-1	C01		34,527-36,893	4.6411
	cqSG.C02-1	C02		3,320-7,926	7.9786
	cqSG.C03-1	C03		988-1,378	7.5067
	cqSG.C06-1	C06		20,407-22,987	12.9269
	cqSG.C06-2	C06		28,297-33,676	5.331
BF		A02	Bn-A02-p26435743	24164	7.66	(Wei et al 2017)
	cqBF.A06-1	A06		23,209-23,617	8.2353
	cqBF.A07-1	A07		15,774-15,964	11.9653
	cqBF.A07-2	A07		18,917-19,528	16.6468
	cqBF.A07-3	A07		19,528-19,664	14.3428
		A07	Bn-A07-p19102772	20,909-20,962	7.71-9.09	(Wei et al 2017)
		A09	Bn-A01-p9004629	2581	7.94	(Wei et al 2017)
		A09	Bn-A09-p3029767	2949	7.44	(Wei et al 2017)
		A09	Bn-A09-p3051349	2971	7.94	(Wei et al 2017)
	cqBF.A10-1	A10		15,279-15,420	6.2535
	cqBF.C03-1	C03		1,378-2,930	6.8917
		C03	Bn-scaff_16665_1-p127450	48418	8.27	(Wei et al 2017)
F		A01	Bn-A01-p19983739	16784	9.98	(Wei et al 2017)
		A01	Bn-A01-p21141514	17821	9.01	(Wei et al 2017)
		A01	Bn-A01-p21444041	18071	9.53	(Wei et al 2017)
		A01	Bn-A01-p21473161	18104	8.97	(Wei et al 2017)
		A05	Bn-A05-p22265537	20332	7.9	(Wei et al 2017)
		A05	Bn-A05-p22266933	20334	9.2	(Wei et al 2017)
	cqF.A06-1	A06		3,231-3,733	4.4022
	cqF.A06-2	A06		23,209-23,617	8.0485
	cqF.A07-1	A07		1,806-1,818	7.5556
	cqF.A07-2	A07		8,499-6,330	2.3355
		A07	Bn-A07-p19102772	20909	8.69	(Wei et al 2017)
	cqF.C01-1	C01		32,292-35,693	2.5171
	cqF.C03-1	C03		988-1,378	1.9237
	cqF.C06-1	C06		15,950-17,544	2.1307
	cqF.C06-2	C06		20,407-22,987	7.6128
	cqF.C09-1	C09		8,185-11,082	9.514
	cqF.C09-2	C09		30,708-31,732	6.6656
SSR	qSS1-1	A01		5,194-28,489		(Zhang et al 2019)
	SRA1-1	A01		12,445-19,857		(Li, et al 2015)
	Sll2	A02		31		(Li, et al 2015)
	qSS2-3	A02		4,297-4,618		(Zhang et al 2019)
	qSS2-1	A02		4,807-4,808		(Zhang et al 2019)
	qSS2-2	A02		4,825-4,908		(Zhang et al 2019)
	qSS2-5	A02		5,740-6,273		(Zhang et al 2019)
	qSS2-4	A02		6,043-22,181		(Zhang et al 2019)
	qSS2-8	A02		6,145-6,842		(Zhang et al 2019)
	qSS2-6	A02		6,273-6,507		(Zhang et al 2019)
	qSS2-7	A02		6,507-6,840		(Zhang et al 2019)
	qSS2-9	A02		6,840-6,842		(Zhang et al 2019)
	qSS2-10	A02		6,842-7,607		(Zhang et al 2019)
	SRA2-1	A02		10,996-20,475		(Li, et al 2015)
	cqSSR.A03-1	A03		17,026-17,802	5.4281
	cqSSR.A05-1	A05		20,644-20,666	7.0396
	SRA6-2	A06		20,966-22,082		(Li, et al 2015)
	qSS7-1	A07		1,648-2,036		(Zhang et al 2019)
	qSS8-2	A08		5,234-5,307		(Zhang et al 2019)
	SRA8-2	A08		7,468-8,338		(Li, et al 2015)
	qSS8-1	A08		8,395-8,746		(Zhang et al 2019)
		A08		15094.1		(Wei et al 2016)
		A08		15095.4		(Wei et al 2016)
		A08		15097		(Wei et al 2016)
		A08		15101.5		(Wei et al 2016)
		A08		15101.6		(Wei et al 2016)
	SRA9-2	A09		22,270-23,681		(Li, et al 2015)
	SRA9-1	A09		22,587-26,573		(Li, et al 2015)
	qSR11-1	A09		27,128-27,589		(Li, et al 2015)
	qSS9-1	A09		27,924-29,744		(Zhang et al 2019)
	cqSSR.A09-1	A09		32,939-33,464	7.1806
	qSS10-2	A10		2,418-4,769		(Zhang et al 2019)
	qSS10-1	A10		5,403-5,889		(Zhang et al 2019)
	cqSSR.C01-1	C01		13,067-28,388	8.7703
	qSR10-3	C02		1,028-1,099		(Li, et al 2015)
	cqSSR.C02-1	C02		1,896-5,009	5.9671
	qSS12-1	C02		12,661-12,864		(Zhang et al 2019)
		C03		4568.81		(Wei et al 2016)
	qSS13-1	C03		12,220-13,829		(Zhang et al 2019)
	qSS13-2	C03		13,829-14,338		(Zhang et al 2019)
	qSS13-3	C03		15,184-15,223		(Zhang et al 2019)
	qSS13-4	C03		15,409-16,596		(Zhang et al 2019)
	Sll14b	C04		11,692-23,325		(Li, et al 2015)
		C04	Bn-scaff_16804_3-p12914	41105.7		(Wu, et al 2016)
		C04	Bn-scaff_16804_3-p29132	41120.9		(Wu, et al 2016)
		C04	Bn-scaff_16804_1-p674106	41137.8		(Wu, et al 2016)
		C04	Bn-scaff_16804_1-p679934	41150.9		(Wu, et al 2016)
		C04	Bn-scaff_16804_1-p686510	41153.5		(Wu, et al 2016)
		C04	Bn-scaff_16804_1-p687749	41159.6		(Wu, et al 2016)
		C04	Bn-scaff_16804_1-p695988	41165.7		(Wu, et al 2016)
		C04	Bn-scaff_16804_1-p696198	41165.9		(Wu, et al 2016)
		C04	Bn-scaff_16804_1-p696971	41166.7		(Wu, et al 2016)
		C04	Bn-scaff_16804_1-p699078	41169.6		(Wu, et al 2016)
		C04	Bn-scaff_16804_1-p699287	41169.8		(Wu, et al 2016)
		C04	Bn-scaff_16804_1-p704013	41174.5		(Wu, et al 2016)
		C04	Bn-scaff_16804_1-p704907	41175.4		(Wu, et al 2016)
		C04	Bn-scaff_16804_1-p706494	41177		(Wu, et al 2016)
		C04	Bn-scaff_16804_1-p717236	41177.8		(Wu, et al 2016)
		C04	Bn-scaff_16804_1-p722059	41180.9		(Wu, et al 2016)
		C04	Bn-scaff_16804_1-p722350	41181.2		(Wu, et al 2016)
		C04	Bn-scaff_16804_1-p722750	41181.6		(Wu, et al 2016)
		C04	Bn-scaff_16804_1-p723679	41182.6		(Wu, et al 2016)
		C04	Bn-scaff_16804_1-p725727	41184.6		(Wu, et al 2016)
		C04	Bn-scaff_16804_1-p727719	41186.6		(Wu, et al 2016)
		C04	Bn-scaff_16804_1-p767266	41207.5		(Wu, et al 2016)
		C04	Bn-scaff_16804_1-p795694	41235.7		(Wu, et al 2016)
	Sll5	C05		24720		(Li, et al 2015)
	cqSSR.C06-1	C06		17,544-17,599	4.9081
	Sll16-2	C06		23,181-35,465		(Li, et al 2015)
	Sll16-3	C06		23,181-35,465		(Li, et al 2015)
		C06	Bn-scaff_15892_1-p326893	26238.1		(Wu, et al 2016)
	Sll16-1	C06		29,486-35,465		(Li, et al 2015)
	SRC6-1	C06		30,279-36,062		(Li, et al 2015)
	SRC6-2	C06		30,279-36,062		(Li, et al 2015)
		C06		30784.2		(Wei et al 2016)
		C06		30791.9		(Wei et al 2016)
		C06		30811.7		(Wei et al 2016)
		C06		30812.1		(Wei et al 2016)
		C06		30812.4		(Wei et al 2016)
		C06		30812.4		(Wei et al 2016)
		C06		30813		(Wei et al 2016)
		C06		30813.4		(Wei et al 2016)
		C06		30813.4		(Wei et al 2016)
		C06		30813.5		(Wei et al 2016)
		C06		30815.9		(Wei et al 2016)
		C06		31344.7		(Wei et al 2016)
	qSS16-1	C06		32,885-33,214		(Zhang et al 2019)
	SRC6-3	C06		34,585-36,062		(Li, et al 2015)
	qSR10-2	C07		918-2,854		(Li, et al 2015)
	SRC7-3	C07		29,635-31,761		(Li, et al 2015)
	cqSSR.C07-1	C07		33,958-34,672	6.3885
	qSRM2	C07		36237		(Li, et al 2015)
	cqSSR.C07-2	C07		40,805-40,986	5.6255
	qSS18-2	C08		1,885-2,114		(Zhang et al 2019)
	qSS18-1	C08		3,700-3,849		(Zhang et al 2019)
		C08	Bn-scaff_16231_1-p1186822	20717.3		(Wu, et al 2016)
		C08	Bn-scaff_16231_1-p1183915	20720.2		(Wu, et al 2016)
	SRC8a-2	C08		31,405-32,041		(Li, et al 2015)
	SRC8a-3	C08		31,405-33,507		(Li, et al 2015)
	SRC8b-3	C08		38468		(Li, et al 2015)
	qSR09-2	C09		2,388-2,862		(Li, et al 2015)
	qSR10-4	C09		2,862-3,087		(Li, et al 2015)
	qSR09-1	C09		4,682-5,283		(Li, et al 2015)
	qSR10-3	C09		4,682-5,283		(Li, et al 2015)
	cqSSR.C09-1	C09		44,590-45,206	12.642
	cqSSR.C09-2	C09		45,206-45,833	17.1088
a QTL underline indicate the novel major QTL that were not detected since the release of B.napus 60 K SNP array
b Chromosome
c Physical interval
d References in red means the previously published papers
