# Supplementary material for: QTL Identification for Stem Fiber, Strength and Rot Resistance in a DH Population from an Alien Introgression of Brassica napus
Source: Plants (Basel). 2022 Jan 29;11(3):373. doi: 10.3390/plants11030373 (PMC8840419; doi:10.3390/plants11030373)
Supplement: Supplementary file 1 [file plants-11-00373-s001.zip › Supplementary Table S5. Summary of the environments where the parents and DH population were grown.xlsx]

## Sheet: Supplementary Table S5
Supplementary Table S5. Summary of the environments where the parents and DH population were grown
Environment code	Growing season	City of China	Location	Type of rapeseed growing area	Traits measured
14WH	Sept, 2014-May, 2015	Wuhan, Hubei	114.33°E, 30.50°N	Semi winter-type	ADL, Cel, Hem, SG, BF, F, SSR
14ND	Sept, 2014-May, 2015	Weinan, Shanxi	109.94°E, 34.80°N	winter-type	ADL, Cel, Hem, SG, BF, F
15WH	Sept, 2015-May, 2016	Wuhan, Hubei	114.33°E, 30.50°N	Semi winter-type	ADL, Cel, Hem, SG, BF, F, SSR
15ER	Sept, 2015-May, 2016	Ezhou, Hubei	114.67°E, 30.08°N	Semi winter-type	ADL, Cel, Hem, SG, BF, F
